# Supplementary material for: Weight and Metabolic Outcomes in Naïve HIV Patients Treated with Integrase Inhibitor-Based Antiretroviral Therapy: A Systematic Review and Meta-Analysis
Source: J Clin Med. 2023 May 24;12(11):3644. doi: 10.3390/jcm12113644 (PMC10253862; doi:10.3390/jcm12113644)
Supplement: Supplementary file 1 [file jcm-12-03644-s001.zip]

Archive with 1 entries (1 files):
- jcm-2223637-supplementary.pdf
